# Supplementary material for: Soft Perches in an Aviary System Reduce Incidence of Keel Bone Damage in Laying Hens
Source: PLoS One. 2015 Mar 26;10(3):e0122568. doi: 10.1371/journal.pone.0122568 (PMC4374857; doi:10.1371/journal.pone.0122568)
Supplement: S1 Data — (XLSX) [file pone.0122568.s002.xlsx]

## Sheet: keel bone data
pen	perch	hybrid	outdoor.during.rearing	18wks of age	21 wks of age	23 wks of age	30wks of age	38 wks of age	44 wks of age	64 wks of age
1	soft	DW	yes	4	4	3	3	3	4	4
1	soft	DW	yes	3	3	4	3	4	4	3
1	soft	DW	yes	3	4	3	4	4	4	2
1	soft	DW	yes	4	4	4	4	2	4	3
1	soft	DW	yes	4	3	4	4	4	4	2
1	soft	DW	yes	4	3	4	3	4	4	3
1	soft	DW	yes	4	2	4	4	4	4	3
1	soft	DW	yes	4	3	3	4	3	3	4
1	soft	DW	yes	4	4	4	3	2	4	3
1	soft	DW	yes	4	4	3	2	1	4	3
1	soft	DW	yes	4	4	4	4	3	1	2
1	soft	DW	yes	4	4	4	4	2	3	3
1	soft	DW	yes	3	3	4	2	2	4	3
1	soft	DW	yes	4	4	4	2	4	4	2
1	soft	DW	yes	4	4	4	2	3	4	4
1	soft	DW	yes	4	3	3	4	3	4	2
1	soft	DW	yes	4	4	4	2	4	3	4
1	soft	DW	yes	4	4	4	4	4	4	2
1	soft	DW	yes	4	4	4	3	4	4	3
1	soft	DW	yes	4	4	3	4	3	3	4
2	metal	DW	no	4	4	3	3	4	3	3
2	metal	DW	no	4	4	3	3	3	3	2
2	metal	DW	no	4	4	3	3	3	4	3
2	metal	DW	no	4	2	4	3	2	3	3
2	metal	DW	no	4	4	4	2	4	2	4
2	metal	DW	no	4	3	3	4	2	2	3
2	metal	DW	no	4	3	4	2	4	2	3
2	metal	DW	no	4	2	3	4	4	4	4
2	metal	DW	no	4	2	3	2	4	3	4
2	metal	DW	no	4	3	3	2	4	3	3
2	metal	DW	no	4	4	4	2	1	3	2
2	metal	DW	no	4	3	3	4	4	3	3
2	metal	DW	no	4	4	3	4	2	3	4
2	metal	DW	no	4	4	3	3	4	3	3
2	metal	DW	no	4	4	3	3	3	2	4
2	metal	DW	no	4	3	3	2	1	2	3
2	metal	DW	no	4	2	2	2	3	2	3
2	metal	DW	no	4	4	3	4	4	4	2
2	metal	DW	no	3	3	4	2	2	3	2
2	metal	DW	no	4	4	3	4	4	4	4
3	soft	ISA	no	1	3	4	3	2	4	2
3	soft	ISA	no	4	4	3	2	3	4	2
3	soft	ISA	no	4	4	4	4	3	2	3
3	soft	ISA	no	3	4	3	4	4	3	3
3	soft	ISA	no	3	3	4	4	3	4	3
3	soft	ISA	no	2	3	4	2	2	3	4
3	soft	ISA	no	4	2	3	3	3	4	3
3	soft	ISA	no	4	3	2	4	4	4	4
3	soft	ISA	no	4	3	3	3	1	4	2
3	soft	ISA	no	4	4	4	4	4	3	3
3	soft	ISA	no	4	2	3	3	4	4	2
3	soft	ISA	no	4	4	3	2	2	4	4
3	soft	ISA	no	4	4	4	2	3	4	3
3	soft	ISA	no	4	2	3	3	2	3	2
3	soft	ISA	no	4	3	4	4	4	4	3
3	soft	ISA	no	4	3	2	2	3	4	2
3	soft	ISA	no	3	4	3	4	3	4	3
3	soft	ISA	no	4	2	4	4	2	3	3
3	soft	ISA	no	4	4	3	2	3	3	3
3	soft	ISA	no	4	4	4	3	3	4	3
4	metal	DW	yes	4	4	3	4	3	3	4
4	metal	DW	yes	4	4	4	4	3	4	1
4	metal	DW	yes	4	4	4	3	3	3	3
4	metal	DW	yes	4	4	3	3	2	4	4
4	metal	DW	yes	4	3	3	3	2	4	4
4	metal	DW	yes	3	3	4	4	3	3	3
4	metal	DW	yes	4	2	2	4	4	4	2
4	metal	DW	yes	4	4	3	4	2	3	2
4	metal	DW	yes	4	2	4	4	2	3	4
4	metal	DW	yes	4	4	3	4	3	3	3
4	metal	DW	yes	4	4	3	3	4	3	2
4	metal	DW	yes	4	4	3	4	2	4	2
4	metal	DW	yes	3	3	4	3	2	3	3
4	metal	DW	yes	2	4	3	4	4	2	1
4	metal	DW	yes	4	4	3	4	1	4	4
4	metal	DW	yes	4	4	4	2	2	3	3
4	metal	DW	yes	4	4	3	4	3	1	3
4	metal	DW	yes	4	4	4	4	4	4	3
4	metal	DW	yes	4	4	3	4	4	3	4
4	metal	DW	yes	4	4	4	2	2	2	2
5	soft	ISA	yes	4	4	3	4	2	4	3
5	soft	ISA	yes	4	4	2	3	3	4	4
5	soft	ISA	yes	4	3	4	3	4	3	4
5	soft	ISA	yes	4	3	4	3	4	2	1
5	soft	ISA	yes	4	4	4	4	2	4	3
5	soft	ISA	yes	4	4	4	4	3	3	3
5	soft	ISA	yes	4	4	3	4	4	4	4
5	soft	ISA	yes	4	4	3	3	3	4	4
5	soft	ISA	yes	4	3	4	2	3	4	3
5	soft	ISA	yes	4	4	3	3	2	4	4
5	soft	ISA	yes	4	4	4	3	3	3	2
5	soft	ISA	yes	3	4	4	4	2	4	3
5	soft	ISA	yes	4	3	3	3	3	2	4
5	soft	ISA	yes	4	4	2	3	4	3	4
5	soft	ISA	yes	4	3	4	4	2	4	3
5	soft	ISA	yes	3	4	3	3	3	3	4
5	soft	ISA	yes	2	4	4	3	4	3	2
5	soft	ISA	yes	3	2	4	4	2	3	3
5	soft	ISA	yes	3	4	4	4	4	4	4
5	soft	ISA	yes	3	3	4	4	3	3	3
6	metal	ISA	no	4	3	2	3	2	4	2
6	metal	ISA	no	4	3	3	4	2	2	3
6	metal	ISA	no	4	4	2	2	3	4	4
6	metal	ISA	no	4	4	3	3	3	3	4
6	metal	ISA	no	2	4	3	3	4	1	3
6	metal	ISA	no	4	4	2	2	2	2	3
6	metal	ISA	no	4	3	3	3	2	3	3
6	metal	ISA	no	3	2	3	2	3	2	2
6	metal	ISA	no	4	3	4	4	1	3	3
6	metal	ISA	no	4	4	3	2	2	4	4
6	metal	ISA	no	2	3	4	3	4	4	4
6	metal	ISA	no	3	4	4	2	4	2	3
6	metal	ISA	no	2	4	3	3	2	3	2
6	metal	ISA	no	4	4	4	2	4	2	3
6	metal	ISA	no	4	4	3	2	3	2	3
6	metal	ISA	no	3	4	3	3	2	2	2
6	metal	ISA	no	4	4	2	3	2	3	3
6	metal	ISA	no	4	4	3	4	4	4	3
6	metal	ISA	no	4	4	4	4	2	4	3
6	metal	ISA	no	2	3	3	3	3	4	4
7	metal	ISA	yes	4	4	3	4	4	4	4
7	metal	ISA	yes	4	2	3	3	2	3	3
7	metal	ISA	yes	4	3	3	3	3	4	4
7	metal	ISA	yes	4	4	3	3	3	4	2
7	metal	ISA	yes	4	4	3	3	4	2	3
7	metal	ISA	yes	4	2	2	3	2	3	4
7	metal	ISA	yes	4	2	3	4	3	2	4
7	metal	ISA	yes	3	4	4	4	1	3	3
7	metal	ISA	yes	4	4	4	2	3	4	3
7	metal	ISA	yes	4	3	4	3	4	3	3
7	metal	ISA	yes	4	4	3	2	4	3	2
7	metal	ISA	yes	4	2	3	4	2	3	3
7	metal	ISA	yes	4	3	2	3	3	3	4
7	metal	ISA	yes	4	4	2	1	4	3	3
7	metal	ISA	yes	4	2	3	3	3	4	2
7	metal	ISA	yes	3	4	3	2	2	4	3
7	metal	ISA	yes	4	3	4	2	2	4	3
7	metal	ISA	yes	4	4	3	3	4	4	2
7	metal	ISA	yes	3	4	4	4	3	2	2
7	metal	ISA	yes	4	2	4	4	4	4	4
8	soft	DW	no	4	3	4	3	4	3	4
8	soft	DW	no	4	4	4	3	4	3	2
8	soft	DW	no	4	3	3	4	2	3	4
8	soft	DW	no	4	4	4	4	2	3	3
8	soft	DW	no	4	4	4	3	4	4	3
8	soft	DW	no	4	4	3	4	4	2	3
8	soft	DW	no	4	4	4	3	4	4	2
8	soft	DW	no	4	4	4	2	4	3	4
8	soft	DW	no	4	4	3	2	3	2	3
8	soft	DW	no	4	4	4	4	4	4	4
8	soft	DW	no	4	4	4	4	4	3	3
8	soft	DW	no	4	4	4	2	2	2	4
8	soft	DW	no	4	3	3	4	2	3	2
8	soft	DW	no	4	4	3	4	4	4	4
8	soft	DW	no	4	4	4	4	3	3	4
8	soft	DW	no	3	4	3	4	2	2	2
8	soft	DW	no	4	3	4	3	4	3	3
8	soft	DW	no	4	4	4	4	3	4	3
8	soft	DW	no	4	4	1	4	4	4	4
8	soft	DW	no	4	3	4	4	4	3	4
9	metal	DW	yes	4	4	2	3	3	2	3
9	metal	DW	yes	4	2	3	3	3	3	4
9	metal	DW	yes	4	3	3	4	4	2	4
9	metal	DW	yes	4	2	4	2	3	2	2
9	metal	DW	yes	4	2	4	1	3	3	3
9	metal	DW	yes	4	3	3	3	3	3	2
9	metal	DW	yes	4	4	3	3	3	3	3
9	metal	DW	yes	4	4	3	2	4	1	4
9	metal	DW	yes	3	3	4	4	3	2	2
9	metal	DW	yes	4	3	4	3	4	2	3
9	metal	DW	yes	4	4	3	3	3	2	3
9	metal	DW	yes	3	3	3	3	2	4	1
9	metal	DW	yes	3	3	4	2	3	1	3
9	metal	DW	yes	4	4	2	3	2	4	1
9	metal	DW	yes	4	3	3	2	4	3	3
9	metal	DW	yes	4	3	3	2	4	2	1
9	metal	DW	yes	4	4	4	4	3	2	3
9	metal	DW	yes	4	3	3	4	3	3	3
9	metal	DW	yes	3	3	3	1	2	3	2
9	metal	DW	yes	4	3	4	4	2	4	3
10	soft	ISA	no	3	4	4	3	4	4	4
10	soft	ISA	no	4	4	4	4	3	4	2
10	soft	ISA	no	2	4	3	3	3	2	2
10	soft	ISA	no	4	2	2	3	3	3	4
10	soft	ISA	no	3	4	3	2	4	2	3
10	soft	ISA	no	4	4	4	3	4	3	2
10	soft	ISA	no	4	4	4	3	4	4	4
10	soft	ISA	no	3	4	4	3	4	4	4
10	soft	ISA	no	4	4	4	3	3	2	3
10	soft	ISA	no	4	2	4	4	4	3	3
10	soft	ISA	no	4	4	2	4	2	3	3
10	soft	ISA	no	3	4	4	4	2	2	4
10	soft	ISA	no	4	4	3	3	2	4	2
10	soft	ISA	no	3	4	3	2	4	3	3
10	soft	ISA	no	4	4	4	3	3	4	3
10	soft	ISA	no	4	4	4	3	3	4	4
10	soft	ISA	no	4	3	4	4	3	4	4
10	soft	ISA	no	3	4	3	3	4	3	2
10	soft	ISA	no	3	3	2	4	4	4	4
10	soft	ISA	no	3	2	4	4	3	3	4
11	metal	ISA	yes	3	3	4	4	3	4	2
11	metal	ISA	yes	4	3	4	3	3	4	4
11	metal	ISA	yes	4	3	4	3	3	3	3
11	metal	ISA	yes	3	2	3	3	3	2	3
11	metal	ISA	yes	3	4	3	4	2	3	2
11	metal	ISA	yes	4	2	3	3	3	3	3
11	metal	ISA	yes	4	3	2	2	4	3	3
11	metal	ISA	yes	3	4	3	3	4	4	3
11	metal	ISA	yes	4	3	4	3	4	4	2
11	metal	ISA	yes	4	2	3	2	4	3	3
11	metal	ISA	yes	4	3	4	4	3	4	3
11	metal	ISA	yes	4	3	4	4	2	1	3
11	metal	ISA	yes	4	3	2	4	2	3	3
11	metal	ISA	yes	3	4	4	2	3	3	3
11	metal	ISA	yes	4	3	3	3	2	2	4
11	metal	ISA	yes	2	4	3	3	2	4	3
11	metal	ISA	yes	4	2	3	3	4	4	2
11	metal	ISA	yes	4	3	4	3	2	2	2
11	metal	ISA	yes	4	4	3	3	4	3	1
11	metal	ISA	yes	4	3	4	2	4	4	4
12	soft	DW	no	4	3	4	4	4	4	4
12	soft	DW	no	4	4	3	4	4	4	2
12	soft	DW	no	3	4	4	4	4	4	4
12	soft	DW	no	4	3	4	3	2	4	3
12	soft	DW	no	4	4	4	4	3	4	3
12	soft	DW	no	4	4	4	2	4	2	2
12	soft	DW	no	4	4	4	4	3	3	2
12	soft	DW	no	4	3	4	4	3	4	3
12	soft	DW	no	4	4	3	4	2	2	2
12	soft	DW	no	3	3	4	3	4	2	4
12	soft	DW	no	4	3	4	3	4	4	3
12	soft	DW	no	4	3	4	4	3	3	4
12	soft	DW	no	4	4	4	4	3	4	2
12	soft	DW	no	3	4	4	4	2	3	2
12	soft	DW	no	4	4	4	3	4	2	3
12	soft	DW	no	4	3	3	4	2	4	3
12	soft	DW	no	4	4	4	2	2	4	3
12	soft	DW	no	4	4	4	4	3	3	4
12	soft	DW	no	2	4	4	4	3	2	3
12	soft	DW	no	4	3	3	4	3	2	2
13	soft	ISA	yes	4	2	4	4	4	2	4
13	soft	ISA	yes	3	4	4	4	4	2	3
13	soft	ISA	yes	4	4	4	3	4	3	2
13	soft	ISA	yes	4	4	4	4	4	4	2
13	soft	ISA	yes	4	4	3	3	4	3	4
13	soft	ISA	yes	4	4	3	2	2	3	4
13	soft	ISA	yes	4	4	4	4	3	4	4
13	soft	ISA	yes	4	4	3	4	2	2	3
13	soft	ISA	yes	4	3	4	3	2	4	3
13	soft	ISA	yes	4	3	2	2	3	3	2
13	soft	ISA	yes	4	4	4	2	4	3	2
13	soft	ISA	yes	4	3	4	4	4	2	4
13	soft	ISA	yes	4	4	4	4	4	4	3
13	soft	ISA	yes	4	4	3	3	2	2	2
13	soft	ISA	yes	4	4	4	4	4	4	3
13	soft	ISA	yes	4	2	3	4	3	3	1
13	soft	ISA	yes	4	4	3	3	4	4	2
13	soft	ISA	yes	4	4	3	4	3	2	4
13	soft	ISA	yes	4	4	4	3	2	4	3
13	soft	ISA	yes	3	4	3	4	4	4	4
14	metal	ISA	no	4	2	3	2	2	4	2
14	metal	ISA	no	4	2	2	4	2	3	3
14	metal	ISA	no	3	4	4	3	3	3	2
14	metal	ISA	no	4	2	4	4	4	4	1
14	metal	ISA	no	4	2	3	3	3	4	3
14	metal	ISA	no	4	3	4	3	4	3	3
14	metal	ISA	no	4	4	3	2	3	4	3
14	metal	ISA	no	4	4	3	3	4	3	3
14	metal	ISA	no	3	4	3	3	2	2	4
14	metal	ISA	no	4	4	1	2	2	4	3
14	metal	ISA	no	4	3	2	4	3	3	3
14	metal	ISA	no	3	4	3	3	2	4	2
14	metal	ISA	no	3	4	2	4	1	4	4
14	metal	ISA	no	4	4	3	3	3	2	2
14	metal	ISA	no	2	3	2	2	3	3	4
14	metal	ISA	no	3	4	4	2	4	2	2
14	metal	ISA	no	3	3	3	4	1	1	2
14	metal	ISA	no	4	4	4	3	2	4	3
14	metal	ISA	no	4	3	3	4	4	2	4
14	metal	ISA	no	3	3	3	4	2	2	2
15	soft	DW	yes	4	3	4	4	2	4	1
15	soft	DW	yes	4	3	4	4	2	2	2
15	soft	DW	yes	4	4	3	2	3	3	2
15	soft	DW	yes	3	4	4	3	4	4	3
15	soft	DW	yes	4	3	4	4	2	2	4
15	soft	DW	yes	4	3	4	2	3	4	4
15	soft	DW	yes	4	4	4	4	1	3	4
15	soft	DW	yes	4	4	4	2	3	2	4
15	soft	DW	yes	4	4	4	4	4	3	2
15	soft	DW	yes	3	4	3	4	4	4	3
15	soft	DW	yes	4	4	3	4	2	4	3
15	soft	DW	yes	4	4	3	3	2	3	3
15	soft	DW	yes	4	4	4	4	4	4	2
15	soft	DW	yes	4	2	3	1	2	4	2
15	soft	DW	yes	4	4	4	4	3	2	2
15	soft	DW	yes	4	3	4	4	3	2	2
15	soft	DW	yes	4	4	3	4	4	4	2
15	soft	DW	yes	4	4	4	4	4	4	2
15	soft	DW	yes	4	4	4	4	3	3	4
15	soft	DW	yes	2	4	4	3	4	4	4
16	soft	DW	no	4	3	4	3	3	3	3
16	soft	DW	no	4	3	2	3	3	3	2
16	soft	DW	no	4	4	4	4	2	4	4
16	soft	DW	no	3	4	4	4	4	4	3
16	soft	DW	no	4	4	3	3	4	4	3
16	soft	DW	no	4	4	4	4	2	2	4
16	soft	DW	no	3	4	4	4	4	4	2
16	soft	DW	no	4	3	4	3	4	3	3
16	soft	DW	no	4	4	4	4	4	4	2
16	soft	DW	no	4	4	4	3	2	4	3
16	soft	DW	no	4	3	4	4	3	3	3
16	soft	DW	no	4	4	4	3	2	1	4
16	soft	DW	no	4	4	4	4	4	4	4
16	soft	DW	no	4	3	4	3	4	2	3
16	soft	DW	no	4	4	3	4	4	4	3
16	soft	DW	no	4	4	4	4	4	2	3
16	soft	DW	no	4	4	3	4	3	2	2
16	soft	DW	no	4	3	3	4	4	3	3
16	soft	DW	no	2	4	4	4	4	4	4
16	soft	DW	no	4	4	4	4	4	4	2
17	metal	DW	yes	4	4	3	4	3	2	3
17	metal	DW	yes	2	3	4	3	3	3	3
17	metal	DW	yes	4	4	3	4	3	4	4
17	metal	DW	yes	4	4	3	3	4	2	2
17	metal	DW	yes	4	4	4	2	1	3	4
17	metal	DW	yes	4	4	4	4	2	2	3
17	metal	DW	yes	4	3	3	2	4	3	2
17	metal	DW	yes	4	3	4	2	4	2	3
17	metal	DW	yes	4	3	4	4	3	2	2
17	metal	DW	yes	3	3	4	3	3	3	4
17	metal	DW	yes	4	4	3	2	2	3	4
17	metal	DW	yes	4	2	3	4	2	2	3
17	metal	DW	yes	4	4	4	3	3	2	3
17	metal	DW	yes	4	4	3	4	3	4	2
17	metal	DW	yes	4	3	2	2	3	3	2
17	metal	DW	yes	4	2	4	3	3	2	4
17	metal	DW	yes	4	4	3	3	3	3	2
17	metal	DW	yes	4	2	4	2	3	4	2
17	metal	DW	yes	4	4	3	3	2	3	2
17	metal	DW	yes	4	3	4	3	4	3	4
18	soft	ISA	no	4	3	4	3	3	4	2
18	soft	ISA	no	3	4	3	2	4	3	3
18	soft	ISA	no	4	4	4	4	3	4	4
18	soft	ISA	no	4	4	3	2	2	3	3
18	soft	ISA	no	3	3	2	3	4	4	3
18	soft	ISA	no	4	4	4	4	3	2	2
18	soft	ISA	no	4	4	3	4	4	4	4
18	soft	ISA	no	4	3	4	4	3	2	3
18	soft	ISA	no	3	2	3	4	4	2	2
18	soft	ISA	no	3	4	4	4	4	3	4
18	soft	ISA	no	4	4	4	3	4	1	2
18	soft	ISA	no	4	4	4	4	3	4	3
18	soft	ISA	no	4	3	1	4	2	2	2
18	soft	ISA	no	4	3	4	2	4	4	3
18	soft	ISA	no	3	4	3	4	2	3	4
18	soft	ISA	no	3	4	3	2	2	1	1
18	soft	ISA	no	3	4	3	2	3	3	4
18	soft	ISA	no	4	4	4	3	2	2	2
18	soft	ISA	no	4	4	4	3	3	4	4
18	soft	ISA	no	4	4	3	4	2	4	3
19	metal	ISA	yes	3	4	3	3	2	2	4
19	metal	ISA	yes	4	3	3	3	4	3	1
19	metal	ISA	yes	3	4	3	3	3	3	4
19	metal	ISA	yes	4	3	4	2	1	3	4
19	metal	ISA	yes	4	3	3	4	3	4	3
19	metal	ISA	yes	3	3	4	2	4	2	3
19	metal	ISA	yes	4	3	2	4	2	2	4
19	metal	ISA	yes	4	2	4	3	3	3	2
19	metal	ISA	yes	4	4	3	4	3	4	3
19	metal	ISA	yes	4	3	4	3	3	2	4
19	metal	ISA	yes	3	4	4	3	3	2	4
19	metal	ISA	yes	4	4	4	4	3	4	3
19	metal	ISA	yes	4	3	4	3	2	3	2
19	metal	ISA	yes	3	4	4	4	3	3	4
19	metal	ISA	yes	4	4	3	3	2	3	2
19	metal	ISA	yes	4	3	3	3	3	1	2
19	metal	ISA	yes	4	4	3	4	3	3	3
19	metal	ISA	yes	4	4	4	3	3	4	3
19	metal	ISA	yes	4	3	4	3	2	3	3
19	metal	ISA	yes	2	4	4	3	4	2	2
20	metal	DW	no	3	4	3	3	3	4	1
20	metal	DW	no	4	4	4	4	4	3	3
20	metal	DW	no	4	2	3	4	4	3	2
20	metal	DW	no	4	4	3	4	2	2	2
20	metal	DW	no	4	3	3	3	4	2	2
20	metal	DW	no	4	4	4	2	4	3	3
20	metal	DW	no	3	4	3	4	1	3	3
20	metal	DW	no	4	4	3	4	2	3	3
20	metal	DW	no	4	3	3	3	3	3	3
20	metal	DW	no	4	3	3	2	2	3	3
20	metal	DW	no	4	4	3	3	3	3	3
20	metal	DW	no	4	4	4	4	3	4	4
20	metal	DW	no	4	4	4	4	3	2	3
20	metal	DW	no	3	4	4	4	4	4	3
20	metal	DW	no	4	3	3	4	3	1	3
20	metal	DW	no	4	4	3	3	4	2	3
20	metal	DW	no	4	2	3	2	3	3	3
20	metal	DW	no	4	4	2	3	2	1	2
20	metal	DW	no	3	2	3	3	2	3	4
20	metal	DW	no	3	2	3	4	4	2	2
