# Supplementary material for: Soft Perches in an Aviary System Reduce Incidence of Keel Bone Damage in Laying Hens
Source: PLoS One. 2015 Mar 26;10(3):e0122568. doi: 10.1371/journal.pone.0122568 (PMC4374857; doi:10.1371/journal.pone.0122568)
Supplement: S2 Data — (XLSX) [file pone.0122568.s003.xlsx]

## Sheet: bodymass
hybrid	pen	age	perch	weight
DW	1	30	soft	1740
DW	1	30	soft	1760
DW	1	30	soft	1980
DW	1	30	soft	1700
DW	1	30	soft	1700
DW	1	30	soft	2200
DW	1	30	soft	1620
DW	1	30	soft	1640
DW	1	30	soft	2180
DW	1	30	soft	1980
DW	1	30	soft	2060
DW	1	30	soft	1840
DW	1	30	soft	1900
DW	1	30	soft	1780
DW	1	30	soft	1920
DW	1	30	soft	2080
DW	1	30	soft	2000
DW	1	30	soft	1980
DW	1	30	soft	1880
DW	1	30	soft	1840
DW	2	30	metal	1760
DW	2	30	metal	1660
DW	2	30	metal	1920
DW	2	30	metal	1760
DW	2	30	metal	2020
DW	2	30	metal	1840
DW	2	30	metal	1860
DW	2	30	metal	1900
DW	2	30	metal	1720
DW	2	30	metal	1680
DW	2	30	metal	1940
DW	2	30	metal	2220
DW	2	30	metal	1720
DW	2	30	metal	1640
DW	2	30	metal	1820
DW	2	30	metal	1840
DW	2	30	metal	1780
DW	2	30	metal	2020
DW	2	30	metal	1740
DW	2	30	metal	1600
ISA	3	30	soft	2140
ISA	3	30	soft	2080
ISA	3	30	soft	2040
ISA	3	30	soft	2180
ISA	3	30	soft	2520
ISA	3	30	soft	1960
ISA	3	30	soft	1780
ISA	3	30	soft	2140
ISA	3	30	soft	2480
ISA	3	30	soft	2000
ISA	3	30	soft	2140
ISA	3	30	soft	2260
ISA	3	30	soft	2320
ISA	3	30	soft	2060
ISA	3	30	soft	1840
ISA	3	30	soft	2280
ISA	3	30	soft	2100
ISA	3	30	soft	2160
ISA	3	30	soft	2000
ISA	3	30	soft	1980
DW	4	30	metal	1960
DW	4	30	metal	1860
DW	4	30	metal	1920
DW	4	30	metal	1800
DW	4	30	metal	1960
DW	4	30	metal	1860
DW	4	30	metal	1920
DW	4	30	metal	2060
DW	4	30	metal	1780
DW	4	30	metal	1900
DW	4	30	metal	1600
DW	4	30	metal	1820
DW	4	30	metal	2080
DW	4	30	metal	2020
DW	4	30	metal	1740
DW	4	30	metal	1940
DW	4	30	metal	1820
DW	4	30	metal	2120
DW	4	30	metal	1760
DW	4	30	metal	1920
ISA	5	30	soft	2180
ISA	5	30	soft	1820
ISA	5	30	soft	2000
ISA	5	30	soft	2220
ISA	5	30	soft	2000
ISA	5	30	soft	2260
ISA	5	30	soft	2000
ISA	5	30	soft	2100
ISA	5	30	soft	2410
ISA	5	30	soft	2180
ISA	5	30	soft	2000
ISA	5	30	soft	2060
ISA	5	30	soft	2400
ISA	5	30	soft	2060
ISA	5	30	soft	2080
ISA	5	30	soft	2260
ISA	5	30	soft	2460
ISA	5	30	soft	2220
ISA	5	30	soft	1840
ISA	5	30	soft	1880
ISA	6	30	metal	2180
ISA	6	30	metal	2120
ISA	6	30	metal	2060
ISA	6	30	metal	1900
ISA	6	30	metal	2120
ISA	6	30	metal	2040
ISA	6	30	metal	1800
ISA	6	30	metal	2040
ISA	6	30	metal	2180
ISA	6	30	metal	2360
ISA	6	30	metal	2220
ISA	6	30	metal	2000
ISA	6	30	metal	2180
ISA	6	30	metal	2260
ISA	6	30	metal	2080
ISA	6	30	metal	1800
ISA	6	30	metal	2020
ISA	6	30	metal	2400
ISA	6	30	metal	2080
ISA	6	30	metal	2160
ISA	7	30	metal	2080
ISA	7	30	metal	1960
ISA	7	30	metal	2060
ISA	7	30	metal	1800
ISA	7	30	metal	2180
ISA	7	30	metal	2100
ISA	7	30	metal	2080
ISA	7	30	metal	2200
ISA	7	30	metal	2140
ISA	7	30	metal	2160
ISA	7	30	metal	2120
ISA	7	30	metal	1880
ISA	7	30	metal	2140
ISA	7	30	metal	1940
ISA	7	30	metal	2200
ISA	7	30	metal	2140
ISA	7	30	metal	1980
ISA	7	30	metal	1900
ISA	7	30	metal	2100
ISA	7	30	metal	1980
DW	8	30	soft	1820
DW	8	30	soft	1840
DW	8	30	soft	1860
DW	8	30	soft	1780
DW	8	30	soft	1920
DW	8	30	soft	1860
DW	8	30	soft	1820
DW	8	30	soft	1880
DW	8	30	soft	1600
DW	8	30	soft	1700
DW	8	30	soft	1740
DW	8	30	soft	2060
DW	8	30	soft	1840
DW	8	30	soft	1960
DW	8	30	soft	1780
DW	8	30	soft	1900
DW	8	30	soft	1820
DW	8	30	soft	2180
DW	8	30	soft	1900
DW	8	30	soft	1880
DW	9	30	metal	1640
DW	9	30	metal	1820
DW	9	30	metal	1780
DW	9	30	metal	2100
DW	9	30	metal	1820
DW	9	30	metal	1840
DW	9	30	metal	1960
DW	9	30	metal	1940
DW	9	30	metal	1800
DW	9	30	metal	1820
DW	9	30	metal	1900
DW	9	30	metal	1920
DW	9	30	metal	1580
DW	9	30	metal	1840
DW	9	30	metal	1720
DW	9	30	metal	1920
DW	9	30	metal	1820
DW	9	30	metal	1880
DW	9	30	metal	1940
DW	9	30	metal	1900
ISA	10	30	soft	2280
ISA	10	30	soft	2100
ISA	10	30	soft	1960
ISA	10	30	soft	2260
ISA	10	30	soft	2200
ISA	10	30	soft	2080
ISA	10	30	soft	1980
ISA	10	30	soft	2300
ISA	10	30	soft	2200
ISA	10	30	soft	2100
ISA	10	30	soft	2060
ISA	10	30	soft	2120
ISA	10	30	soft	2040
ISA	10	30	soft	2060
ISA	10	30	soft	2640
ISA	10	30	soft	2120
ISA	10	30	soft	1920
ISA	10	30	soft	1980
ISA	10	30	soft	2020
ISA	10	30	soft	1980
ISA	11	30	metal	2060
ISA	11	30	metal	2080
ISA	11	30	metal	2120
ISA	11	30	metal	1860
ISA	11	30	metal	2260
ISA	11	30	metal	2020
ISA	11	30	metal	1700
ISA	11	30	metal	1740
ISA	11	30	metal	2360
ISA	11	30	metal	2020
ISA	11	30	metal	2220
ISA	11	30	metal	1800
ISA	11	30	metal	2140
ISA	11	30	metal	2040
ISA	11	30	metal	1880
ISA	11	30	metal	2140
ISA	11	30	metal	1920
ISA	11	30	metal	2120
ISA	11	30	metal	2140
ISA	11	30	metal	2340
DW	12	30	soft	1820
DW	12	30	soft	2000
DW	12	30	soft	1900
DW	12	30	soft	1920
DW	12	30	soft	1740
DW	12	30	soft	1980
DW	12	30	soft	1820
DW	12	30	soft	1740
DW	12	30	soft	1840
DW	12	30	soft	1920
DW	12	30	soft	2020
DW	12	30	soft	1980
DW	12	30	soft	1780
DW	12	30	soft	1900
DW	12	30	soft	1840
DW	12	30	soft	2000
DW	12	30	soft	1820
DW	12	30	soft	1840
DW	12	30	soft	1880
DW	12	30	soft	1800
ISA	13	30	soft	2180
ISA	13	30	soft	1940
ISA	13	30	soft	2060
ISA	13	30	soft	2020
ISA	13	30	soft	2160
ISA	13	30	soft	2000
ISA	13	30	soft	2300
ISA	13	30	soft	2300
ISA	13	30	soft	2040
ISA	13	30	soft	2140
ISA	13	30	soft	2040
ISA	13	30	soft	2000
ISA	13	30	soft	2180
ISA	13	30	soft	1980
ISA	13	30	soft	2120
ISA	13	30	soft	2100
ISA	13	30	soft	2000
ISA	13	30	soft	2100
ISA	13	30	soft	2180
ISA	13	30	soft	2260
ISA	14	30	metal	2020
ISA	14	30	metal	1940
ISA	14	30	metal	1880
ISA	14	30	metal	2080
ISA	14	30	metal	2020
ISA	14	30	metal	1860
ISA	14	30	metal	2320
ISA	14	30	metal	2160
ISA	14	30	metal	2180
ISA	14	30	metal	1880
ISA	14	30	metal	2280
ISA	14	30	metal	1900
ISA	14	30	metal	1860
ISA	14	30	metal	1940
ISA	14	30	metal	2100
ISA	14	30	metal	2120
ISA	14	30	metal	2100
ISA	14	30	metal	2260
ISA	14	30	metal	1940
ISA	14	30	metal	2160
DW	15	30	soft	1720
DW	15	30	soft	1840
DW	15	30	soft	1760
DW	15	30	soft	1880
DW	15	30	soft	1800
DW	15	30	soft	1800
DW	15	30	soft	1800
DW	15	30	soft	1840
DW	15	30	soft	2000
DW	15	30	soft	1680
DW	15	30	soft	1640
DW	15	30	soft	1800
DW	15	30	soft	1840
DW	15	30	soft	1780
DW	15	30	soft	1900
DW	15	30	soft	1920
DW	15	30	soft	1800
DW	15	30	soft	1580
DW	15	30	soft	1800
DW	15	30	soft	1820
DW	16	30	soft	1820
DW	16	30	soft	1780
DW	16	30	soft	1940
DW	16	30	soft	1740
DW	16	30	soft	1980
DW	16	30	soft	1820
DW	16	30	soft	1740
DW	16	30	soft	1700
DW	16	30	soft	1680
DW	16	30	soft	1860
DW	16	30	soft	1900
DW	16	30	soft	1660
DW	16	30	soft	1780
DW	16	30	soft	1800
DW	16	30	soft	1800
DW	16	30	soft	1700
DW	16	30	soft	1700
DW	16	30	soft	1740
DW	16	30	soft	2080
DW	16	30	soft	1860
DW	17	30	metal	1980
DW	17	30	metal	1940
DW	17	30	metal	1800
DW	17	30	metal	1700
DW	17	30	metal	1840
DW	17	30	metal	1980
DW	17	30	metal	1840
DW	17	30	metal	1860
DW	17	30	metal	1620
DW	17	30	metal	1800
DW	17	30	metal	1700
DW	17	30	metal	1640
DW	17	30	metal	1900
DW	17	30	metal	1800
DW	17	30	metal	1960
DW	17	30	metal	1900
DW	17	30	metal	1840
DW	17	30	metal	1960
DW	17	30	metal	1900
DW	17	30	metal	1860
ISA	18	30	soft	2020
ISA	18	30	soft	2060
ISA	18	30	soft	1800
ISA	18	30	soft	2040
ISA	18	30	soft	2220
ISA	18	30	soft	2060
ISA	18	30	soft	2000
ISA	18	30	soft	2040
ISA	18	30	soft	2300
ISA	18	30	soft	2100
ISA	18	30	soft	2100
ISA	18	30	soft	2000
ISA	18	30	soft	1980
ISA	18	30	soft	2300
ISA	18	30	soft	2220
ISA	18	30	soft	2240
ISA	18	30	soft	2180
ISA	18	30	soft	2300
ISA	18	30	soft	2320
ISA	18	30	soft	2200
ISA	19	30	metal	2060
ISA	19	30	metal	2140
ISA	19	30	metal	2020
ISA	19	30	metal	1980
ISA	19	30	metal	2140
ISA	19	30	metal	2220
ISA	19	30	metal	2480
ISA	19	30	metal	1980
ISA	19	30	metal	2300
ISA	19	30	metal	1920
ISA	19	30	metal	2080
ISA	19	30	metal	1980
ISA	19	30	metal	2260
ISA	19	30	metal	2000
ISA	19	30	metal	2260
ISA	19	30	metal	2080
ISA	19	30	metal	2140
ISA	19	30	metal	1940
ISA	19	30	metal	2120
ISA	19	30	metal	2620
DW	20	30	metal	2100
DW	20	30	metal	1680
DW	20	30	metal	1740
DW	20	30	metal	1700
DW	20	30	metal	1700
DW	20	30	metal	1880
DW	20	30	metal	1100
DW	20	30	metal	1760
DW	20	30	metal	1780
DW	20	30	metal	2040
DW	20	30	metal	1940
DW	20	30	metal	1880
DW	20	30	metal	1920
DW	20	30	metal	1740
DW	20	30	metal	1940
DW	20	30	metal	1700
DW	20	30	metal	1840
DW	20	30	metal	1860
DW	20	30	metal	2060
DW	20	30	metal	1800
DW	1	64	soft	1901
DW	1	64	soft	1809
DW	1	64	soft	2170.8
DW	1	64	soft	1906.4
DW	1	64	soft	2098.8
DW	1	64	soft	1951.8
DW	1	64	soft	1908.6
DW	1	64	soft	1854.4
DW	1	64	soft	2132.4
DW	1	64	soft	2112.4
DW	1	64	soft	1631.6
DW	1	64	soft	2047.6
DW	1	64	soft	1894.8
DW	1	64	soft	2182
DW	1	64	soft	1987.8
DW	1	64	soft	1706.8
DW	1	64	soft	1686.4
DW	1	64	soft	1786.6
DW	1	64	soft	1726.2
DW	1	64	soft	1916
DW	2	64	metal	NA
DW	2	64	metal	1791.6
DW	2	64	metal	1877.6
DW	2	64	metal	1727.4
DW	2	64	metal	2007.4
DW	2	64	metal	1890
DW	2	64	metal	1664
DW	2	64	metal	1772.2
DW	2	64	metal	1675.6
DW	2	64	metal	1783
DW	2	64	metal	1796.4
DW	2	64	metal	1768.6
DW	2	64	metal	1757.2
DW	2	64	metal	1826.8
DW	2	64	metal	1586.2
DW	2	64	metal	1686.4
DW	2	64	metal	1883.2
DW	2	64	metal	1742.6
DW	2	64	metal	2033
DW	2	64	metal	1842.8
ISA	3	64	soft	NA
ISA	3	64	soft	2335.4
ISA	3	64	soft	1795.4
ISA	3	64	soft	1795.4
ISA	3	64	soft	2171.4
ISA	3	64	soft	1911.4
ISA	3	64	soft	2206.2
ISA	3	64	soft	2141.4
ISA	3	64	soft	1962.6
ISA	3	64	soft	2171.4
ISA	3	64	soft	1943.2
ISA	3	64	soft	2766.4
ISA	3	64	soft	2206.6
ISA	3	64	soft	1916
ISA	3	64	soft	2197.8
ISA	3	64	soft	2555.8
ISA	3	64	soft	2014.4
ISA	3	64	soft	2045.4
ISA	3	64	soft	1774.8
ISA	3	64	soft	2369
DW	4	64	metal	1863.2
DW	4	64	metal	1896
DW	4	64	metal	1935.4
DW	4	64	metal	1961.6
DW	4	64	metal	2078.2
DW	4	64	metal	1963
DW	4	64	metal	1881.8
DW	4	64	metal	2045.8
DW	4	64	metal	1895.4
DW	4	64	metal	1857
DW	4	64	metal	1921
DW	4	64	metal	1774
DW	4	64	metal	1613.6
DW	4	64	metal	2175.6
DW	4	64	metal	1531
DW	4	64	metal	1740.8
DW	4	64	metal	1703.2
DW	4	64	metal	1886.4
DW	4	64	metal	1704.2
DW	4	64	metal	1584.8
ISA	5	64	soft	2075.4
ISA	5	64	soft	2030.2
ISA	5	64	soft	1877.8
ISA	5	64	soft	1925.2
ISA	5	64	soft	2000.4
ISA	5	64	soft	2162
ISA	5	64	soft	1869
ISA	5	64	soft	1991
ISA	5	64	soft	1997.4
ISA	5	64	soft	2175.4
ISA	5	64	soft	2163
ISA	5	64	soft	1862.8
ISA	5	64	soft	1981.8
ISA	5	64	soft	1931
ISA	5	64	soft	1642.6
ISA	5	64	soft	2187
ISA	5	64	soft	1824.2
ISA	5	64	soft	2066.8
ISA	5	64	soft	2088
ISA	5	64	soft	1458.2
ISA	6	64	metal	2113.4
ISA	6	64	metal	2234
ISA	6	64	metal	2028
ISA	6	64	metal	2052
ISA	6	64	metal	1974.6
ISA	6	64	metal	2232
ISA	6	64	metal	1865
ISA	6	64	metal	1902.8
ISA	6	64	metal	2231.6
ISA	6	64	metal	2243.2
ISA	6	64	metal	1823.4
ISA	6	64	metal	2042.6
ISA	6	64	metal	1839.2
ISA	6	64	metal	2271.4
ISA	6	64	metal	1907.6
ISA	6	64	metal	2125.4
ISA	6	64	metal	1929.2
ISA	6	64	metal	1941
ISA	6	64	metal	2411.4
ISA	6	64	metal	2039.8
ISA	7	64	metal	NA
ISA	7	64	metal	2111
ISA	7	64	metal	2166
ISA	7	64	metal	2344.8
ISA	7	64	metal	1930
ISA	7	64	metal	2064.2
ISA	7	64	metal	2146
ISA	7	64	metal	1939.4
ISA	7	64	metal	1968.4
ISA	7	64	metal	2065.8
ISA	7	64	metal	2116.8
ISA	7	64	metal	2235.2
ISA	7	64	metal	2256.6
ISA	7	64	metal	1954.2
ISA	7	64	metal	1907.2
ISA	7	64	metal	1598.6
ISA	7	64	metal	1989
ISA	7	64	metal	2393.2
ISA	7	64	metal	1928.2
ISA	7	64	metal	1642.8
DW	8	64	soft	1873.6
DW	8	64	soft	1822.6
DW	8	64	soft	1972.4
DW	8	64	soft	1840.2
DW	8	64	soft	1889
DW	8	64	soft	1732
DW	8	64	soft	1730.4
DW	8	64	soft	1777.6
DW	8	64	soft	1814.4
DW	8	64	soft	1899.8
DW	8	64	soft	1895.8
DW	8	64	soft	1937
DW	8	64	soft	1526.4
DW	8	64	soft	1989.6
DW	8	64	soft	1883.8
DW	8	64	soft	1821.8
DW	8	64	soft	1514.6
DW	8	64	soft	1943.6
DW	8	64	soft	1620.8
DW	8	64	soft	1542.6
DW	9	64	metal	1758.4
DW	9	64	metal	1875.2
DW	9	64	metal	1867.2
DW	9	64	metal	1889
DW	9	64	metal	1842
DW	9	64	metal	1808.8
DW	9	64	metal	2146.4
DW	9	64	metal	1794.2
DW	9	64	metal	1868.8
DW	9	64	metal	2039.8
DW	9	64	metal	1709.6
DW	9	64	metal	2016.2
DW	9	64	metal	1638
DW	9	64	metal	1803.6
DW	9	64	metal	1971.8
DW	9	64	metal	2346.2
DW	9	64	metal	1570.2
DW	9	64	metal	1667.8
DW	9	64	metal	1672.2
DW	9	64	metal	1718.2
ISA	10	64	soft	1857
ISA	10	64	soft	2088.8
ISA	10	64	soft	1995
ISA	10	64	soft	2106.6
ISA	10	64	soft	1871
ISA	10	64	soft	1849.6
ISA	10	64	soft	2118.6
ISA	10	64	soft	2032.4
ISA	10	64	soft	1881.2
ISA	10	64	soft	2017.6
ISA	10	64	soft	2299.2
ISA	10	64	soft	2228.2
ISA	10	64	soft	2409
ISA	10	64	soft	1914.2
ISA	10	64	soft	2214.8
ISA	10	64	soft	1736.6
ISA	10	64	soft	2060
ISA	10	64	soft	2504.4
ISA	10	64	soft	2041.4
ISA	10	64	soft	1984.8
ISA	11	64	metal	2270.2
ISA	11	64	metal	1917.4
ISA	11	64	metal	1957.2
ISA	11	64	metal	2067
ISA	11	64	metal	1917.2
ISA	11	64	metal	2052.4
ISA	11	64	metal	1927.6
ISA	11	64	metal	2015.4
ISA	11	64	metal	1964.6
ISA	11	64	metal	2175.6
ISA	11	64	metal	1914.2
ISA	11	64	metal	2192
ISA	11	64	metal	2067.2
ISA	11	64	metal	1995.4
ISA	11	64	metal	2418.6
ISA	11	64	metal	2006.4
ISA	11	64	metal	1834.2
ISA	11	64	metal	1903.8
ISA	11	64	metal	1441.8
ISA	11	64	metal	1855.4
DW	12	64	soft	1846
DW	12	64	soft	1805.4
DW	12	64	soft	1910.2
DW	12	64	soft	2021.8
DW	12	64	soft	1941.4
DW	12	64	soft	1959
DW	12	64	soft	1830
DW	12	64	soft	1783.6
DW	12	64	soft	1960.8
DW	12	64	soft	2079
DW	12	64	soft	1750.6
DW	12	64	soft	2061.8
DW	12	64	soft	2081.4
DW	12	64	soft	1654.6
DW	12	64	soft	1870.6
DW	12	64	soft	1494.2
DW	12	64	soft	2032
DW	12	64	soft	1830.6
DW	12	64	soft	1721.4
DW	12	64	soft	1820.2
ISA	13	64	soft	1966.4
ISA	13	64	soft	2061.8
ISA	13	64	soft	1933.4
ISA	13	64	soft	1994.2
ISA	13	64	soft	1875
ISA	13	64	soft	2319.4
ISA	13	64	soft	2120.8
ISA	13	64	soft	1921
ISA	13	64	soft	2040.4
ISA	13	64	soft	2340.6
ISA	13	64	soft	1744
ISA	13	64	soft	1725.6
ISA	13	64	soft	2198.6
ISA	13	64	soft	1923.2
ISA	13	64	soft	1781.8
ISA	13	64	soft	2193.4
ISA	13	64	soft	2114.6
ISA	13	64	soft	1774.2
ISA	13	64	soft	1884.8
ISA	13	64	soft	1991.2
ISA	14	64	metal	2115.6
ISA	14	64	metal	2135.6
ISA	14	64	metal	2007.6
ISA	14	64	metal	2087.8
ISA	14	64	metal	1997.6
ISA	14	64	metal	2242.8
ISA	14	64	metal	2206.4
ISA	14	64	metal	2193.8
ISA	14	64	metal	1947.2
ISA	14	64	metal	2230.6
ISA	14	64	metal	2109
ISA	14	64	metal	1413.6
ISA	14	64	metal	2511.2
ISA	14	64	metal	2030.4
ISA	14	64	metal	2009.8
ISA	14	64	metal	2339
ISA	14	64	metal	2014
ISA	14	64	metal	2090.2
ISA	14	64	metal	1501
ISA	14	64	metal	1976.4
DW	15	64	soft	1985.2
DW	15	64	soft	1825
DW	15	64	soft	1907
DW	15	64	soft	1877
DW	15	64	soft	1850
DW	15	64	soft	1884.8
DW	15	64	soft	1881.8
DW	15	64	soft	1983
DW	15	64	soft	2026.6
DW	15	64	soft	2103.8
DW	15	64	soft	1955.6
DW	15	64	soft	1753.4
DW	15	64	soft	1719.2
DW	15	64	soft	2034
DW	15	64	soft	1797.2
DW	15	64	soft	1736.6
DW	15	64	soft	1903.6
DW	15	64	soft	1768.6
DW	15	64	soft	1694.2
DW	15	64	soft	1353.2
DW	16	64	soft	1804.6
DW	16	64	soft	1840.4
DW	16	64	soft	1792.6
DW	16	64	soft	1827.8
DW	16	64	soft	1684.8
DW	16	64	soft	1791.4
DW	16	64	soft	1873
DW	16	64	soft	1744
DW	16	64	soft	1725.8
DW	16	64	soft	1677.6
DW	16	64	soft	1752.2
DW	16	64	soft	1793.4
DW	16	64	soft	1960.4
DW	16	64	soft	2048.8
DW	16	64	soft	1872.2
DW	16	64	soft	2190.4
DW	16	64	soft	2282
DW	16	64	soft	1987
DW	16	64	soft	1809.4
DW	16	64	soft	1945.4
DW	17	64	metal	1907.4
DW	17	64	metal	1820
DW	17	64	metal	1656
DW	17	64	metal	1965.8
DW	17	64	metal	1816
DW	17	64	metal	1833.2
DW	17	64	metal	1663.4
DW	17	64	metal	2096.6
DW	17	64	metal	1662
DW	17	64	metal	1727
DW	17	64	metal	1730
DW	17	64	metal	1923.6
DW	17	64	metal	1786
DW	17	64	metal	1806.8
DW	17	64	metal	1646.4
DW	17	64	metal	1902.2
DW	17	64	metal	1814.8
DW	17	64	metal	1804.6
DW	17	64	metal	1796.8
DW	17	64	metal	1941.6
ISA	18	64	soft	1950.2
ISA	18	64	soft	2109.6
ISA	18	64	soft	2135.4
ISA	18	64	soft	1977
ISA	18	64	soft	1965.8
ISA	18	64	soft	2005.6
ISA	18	64	soft	2291
ISA	18	64	soft	2220.8
ISA	18	64	soft	2192.2
ISA	18	64	soft	2172.2
ISA	18	64	soft	2227
ISA	18	64	soft	1967.2
ISA	18	64	soft	1815.6
ISA	18	64	soft	1850.8
ISA	18	64	soft	2529.8
ISA	18	64	soft	2080.2
ISA	18	64	soft	1803.8
ISA	18	64	soft	1952.6
ISA	18	64	soft	2032.4
ISA	18	64	soft	2130.8
ISA	19	64	metal	2243.8
ISA	19	64	metal	2060.2
ISA	19	64	metal	1892.4
ISA	19	64	metal	1893.8
ISA	19	64	metal	2333.6
ISA	19	64	metal	2133
ISA	19	64	metal	1946.2
ISA	19	64	metal	2102
ISA	19	64	metal	1938.2
ISA	19	64	metal	1957
ISA	19	64	metal	2656.6
ISA	19	64	metal	2392.6
ISA	19	64	metal	2036.2
ISA	19	64	metal	2329
ISA	19	64	metal	1837.6
ISA	19	64	metal	2148.6
ISA	19	64	metal	1720.8
ISA	19	64	metal	1703.2
ISA	19	64	metal	1899.8
ISA	19	64	metal	2176.8
DW	20	64	metal	1631
DW	20	64	metal	1632.4
DW	20	64	metal	1621.8
DW	20	64	metal	1641.4
DW	20	64	metal	1661.4
DW	20	64	metal	1693.4
DW	20	64	metal	1816.6
DW	20	64	metal	1706
DW	20	64	metal	1684.6
DW	20	64	metal	1650.4
DW	20	64	metal	1645.6
DW	20	64	metal	1598
DW	20	64	metal	2136.4
DW	20	64	metal	1797.6
DW	20	64	metal	1841.8
DW	20	64	metal	1406.6
DW	20	64	metal	1897.6
DW	20	64	metal	1704.8
DW	20	64	metal	1929.8
DW	20	64	metal	1709
