# Supplementary material for: Soft Perches in an Aviary System Reduce Incidence of Keel Bone Damage in Laying Hens
Source: PLoS One. 2015 Mar 26;10(3):e0122568. doi: 10.1371/journal.pone.0122568 (PMC4374857; doi:10.1371/journal.pone.0122568)
Supplement: S3 Data — (XLSX) [file pone.0122568.s004.xlsx]

## Sheet: Sheet1
pen	hybrid	perch	21 wks of age	44 wks of age	layingperformance	eggweight	feedperegg	mortality	mortalityperlayingperiod	flooreggs
1	DW	soft	4	3.73333	93.2	63.9559	127.46	2.2	0.2	2.5
2	DW	metal	4	3.93333	93.5	64.477	126.851	1.3	0.1	1.5
3	ISA	soft	4	3.93333	82.8	67.0104	145.675	6.2	0.6	4.1
4	DW	metal	4	3.76667	94.3	64.126	125.9	4	0.4	2.8
5	ISA	soft	4	2.8	79.5	66.6381	150.489	18.2	1.7	3.1
6	ISA	metal	4	3.28333	84.8	66.6199	141.58	13.3	1.2	4.1
7	ISA	metal	4	2.83333	84.4	66.8503	144.578	25.3	2.3	2.1
8	DW	soft	4	3.58333	93.9	63.9386	127.473	3.6	0.3	1
9	DW	metal	4	3.85	94.3	64.3362	125.851	2.7	0.2	1.2
10	ISA	soft	4	3.78333	82.5	67.0001	146.358	6.2	0.6	3.8
11	ISA	metal	4	2.86667	86.3	66.2581	140.019	19.6	1.8	3.1
12	DW	soft	4	3.76667	93.5	64.2479	127.702	3.6	0.3	0.5
13	ISA	soft	4	3.05	86.1	66.4563	142.64	20	1.8	4.2
14	ISA	metal	4	3.61667	82.7	66.8051	145.653	6.2	0.6	3.7
15	DW	soft	4	3.83333	93.3	64.489	127.134	2.7	0.2	1.8
16	DW	soft	4	3.66667	95.2	63.7926	124.146	4.4	0.4	0.6
17	DW	metal	4	3.7	93.8	64.2628	125.488	2.2	0.2	3.2
18	ISA	soft	4	3.25	81.8	67.2976	150.349	13.8	1.3	3.6
19	ISA	metal	4	3.16667	85.1	66.0906	142.757	19.6	1.8	2.9
20	DW	metal	4	3.65	92.3	64.5491	128.507	2.7	0.2	3.1
